# Supplementary material for: Clinical Chemistry and Hematology Values in Captive European Mink (Mustela lutreola): Reference Intervals and Evaluation of the Effects of Sex, Age, and Body Condition
Source: Vet Sci. 2026 Jun 26;13(7):619. doi: 10.3390/vetsci13070619 (PMC13417968; doi:10.3390/vetsci13070619)
Supplement: Supplementary file 1 [file vetsci-13-00619-s001.zip]

Archive with 1 entries (1 files):
- vetsci-4367856-supplementary.pdf
